# Supplementary material for: CRP, Fibrinogen, White Blood Cells, and Blood Cell Indices as Prognostic Biomarkers of Future COPD Exacerbation Frequency: The TIE Cohort Study
Source: J Clin Med. 2024 Jun 30;13(13):3855. doi: 10.3390/jcm13133855 (PMC11242174; doi:10.3390/jcm13133855)
Supplement: Supplementary file 1 [file jcm-13-03855-s001.zip]

Archive with 1 entries (1 files):
- jcm-3056575-supplementary.pdf
